# Supplementary material for: Dataset of trace elements concentrations in snow samples collected in Jelgava City (Latvia) in December 2020
Source: Data Brief. 2021 Sep 4;38:107300. doi: 10.1016/j.dib.2021.107300 (PMC8427266; doi:10.1016/j.dib.2021.107300)
Supplement: Supplementary file 1 [file mmc1.xlsx]

## Sheet: RAW_CONC
Monitoring point Nr.	Latitude	Longitude	Sample Nr.	Al	Si	Cr	Mn	Fe	Ni	Cu	Zn	As	Mo	Cd	Ba	W	Pb
				µg/L	µg/L	µg/L	µg/L	µg/L	µg/L	µg/L	µg/L	µg/L	µg/L	µg/L	µg/L	µg/L	µg/L
1	N 56º 37' 33''	E 23º 46' 27''	1	64.8	99.9	0	11.32	91.3	0.23	0.674	2.73	0.1655	0	0.119	4.89	0	0.421
1	N 56º 37' 33''	E 23º 46' 27''	2	65.9	101.8	0	11.55	94.1	0.2386	0.709	2.87	0.1826	0	0.124	5.01	0	0.439
1	N 56º 37' 33''	E 23º 46' 27''	3	63.8	99.3	0	11.16	90.8	0.2248	0.665	2.71	0.1631	0	0.1154	4.87	0	0.413
2	N 56º 37' 52''	E 23º 46' 35''	1	47.8	132.6	0	9.39	95.3	0.2389	0.617	5.12	0.1699	0	0.12	5.28	0	0.199
2	N 56º 37' 52''	E 23º 46' 35''	2	52.6	163.4	0	9.68	101.5	0.2485	0.675	5.31	0.2365	0	0.1233	5.4	0	0.213
2	N 56º 37' 52''	E 23º 46' 35''	3	49.2	135.9	0	9.51	98.4	0.2428	0.626	5.18	0.2002	0	0.1202	5.32	0	0.202
3	N 56º 38' 19''	E 23º 45' 59''	1	25.4	94.2	0	4.9	68.3	0.1513	0.699	6.08	0.1506	0	0.1187	3.26	0	0.364
3	N 56º 38' 19''	E 23º 45' 59''	2	27.3	97.7	0	5.02	69.2	0.1724	0.735	6.22	0.2001	0	0.1204	3.61	0	0.379
3	N 56º 38' 19''	E 23º 45' 59''	3	25.1	92.6	0	4.83	67.9	0.148	0.688	5.98	0.1389	0	0.1171	3.22	0	0.354
4	N 56º 38' 19''	E 23º 45' 24''	1	177.7	247.1	0.1836	27.69	233.2	0.3332	1.83	8.63	0.1846	0	0.1281	8.43	0	1.902
4	N 56º 38' 19''	E 23º 45' 24''	2	177.9	254.8	0.1843	27.81	234.1	0.3355	1.846	8.64	0.2363	0	0.1303	8.51	0	1.903
4	N 56º 38' 19''	E 23º 45' 24''	3	181	263.1	0.1893	28.03	237	0.3647	1.909	8.84	0.2981	0	0.1325	8.7	0	1.932
5	N 56º 38' 6''	E 23º 44' 36''	1	6.5	24.2	0	1.41	20	0.3468	0.858	4.68	0.1479	0	0.1156	3.23	0	0
5	N 56º 38' 6''	E 23º 44' 36''	2	6.5	24.3	0	1.42	20.7	0.3611	0.887	4.7	0.1608	0	0.116	3.25	0	0
5	N 56º 38' 6''	E 23º 44' 36''	3	6.8	25	0.0182	1.52	22	0.4071	0.918	4.75	0.1798	0	0.119	3.42	0	0
6	N 56º 37' 47''	E 23º 44' 55''	1	167.6	2950	0.5756	32.44	426.3	0.8876	13.214	30.58	0.2701	0.02789	0.1262	32.63	0	0.886
6	N 56º 37' 47''	E 23º 44' 55''	2	188	3196.9	0.6528	32.71	459.1	0.9048	13.352	31.28	0.3384	0.05531	0.1355	33.75	0	0.899
6	N 56º 37' 47''	E 23º 44' 55''	3	173.8	2997.3	0.6113	32.48	429.5	0.8948	13.223	30.92	0.3002	0.03416	0.1305	33.11	0	0.886
7	N 56º 37' 47''	E 23º 44' 8''	1	69.6	352.7	0.0909	10.02	150.1	0.3214	3.204	10.14	0.1678	0	0.1097	10.95	0	0.229
7	N 56º 37' 47''	E 23º 44' 8''	2	72.6	369.1	0.1025	10.27	159.5	0.3587	3.248	10.6	0.2072	0	0.119	11.4	0	0.241
7	N 56º 37' 47''	E 23º 44' 8''	3	70.9	358.9	0.0909	10.05	152.3	0.3265	3.22	10.27	0.1865	0	0.1138	11.1	0	0.233
8	N 56º 36' 52''	E 23º 43' 19''	1	553.8	889.4	1.9015	91.91	1737.4	1.7584	10.828	47.25	0.8364	0	0.1579	25.56	0	4.084
8	N 56º 36' 52''	E 23º 43' 19''	2	553.7	888.9	1.4335	91.82	1729.2	1.7565	10.734	47.22	0.8278	0	0.1515	25.43	0	4.046
8	N 56º 36' 52''	E 23º 43' 19''	3	561.5	909	2.4812	92.56	1767.7	1.7843	11.075	47.98	0.9198	0	0.168	26.2	0	4.142
9	N 56º 36' 16''	E 23º 43' 12''	1	90.1	605.5	1.2284	4.47	156.5	2.5743	12.141	23.39	0.4132	0	0.1252	25.46	0.5856	0.243
9	N 56º 36' 16''	E 23º 43' 12''	2	90.8	611.8	1.2593	4.5	165.3	2.6203	12.262	23.67	0.4293	0	0.1306	25.47	0.5995	0.247
9	N 56º 36' 16''	E 23º 43' 12''	3	102.1	626.9	1.3464	4.54	178.3	2.6675	12.473	24.02	0.4582	0	0.1412	25.97	0.6211	0.266
10	N 56º 37' 32''	E 23º 43' 31''	1	9.8	298.6	0	1.33	40.5	0.3265	2.804	12.71	0.2713	0	0.1174	4.95	0	0
10	N 56º 37' 32''	E 23º 43' 31''	2	10.2	313.9	0	1.35	40.6	0.3451	2.87	12.89	0.2946	0	0.1307	5.29	0	0
10	N 56º 37' 32''	E 23º 43' 31''	3	9.9	301.7	0	1.34	40.6	0.3301	2.813	12.76	0.2826	0	0.1239	5.06	0	0
11	N 56º 37' 27''	E 23º 42' 33''	1	179.4	1206	0.5146	16.69	222.7	0.5784	4.108	6.12	0.4382	0	0.1162	38.33	0	0.698
11	N 56º 37' 27''	E 23º 42' 33''	2	177.4	1190.6	0.4979	16.63	217.4	0.5769	4.101	6.08	0.4365	0	0.1162	38.21	0	0.698
11	N 56º 37' 27''	E 23º 42' 33''	3	192.3	1244.8	0.5381	16.97	233.2	0.5878	4.184	6.43	0.4641	0	0.1222	38.9	0	0.709
12	N 56º 37' 22''	E 23º 41' 52''	1	15.6	212.2	0	0.56	12.2	0.2006	0.778	1.03	0.1477	0	0.1132	5.89	0	0
12	N 56º 37' 22''	E 23º 41' 52''	2	17.5	227.5	0	0.67	15.2	0.2405	0.871	1.08	0.1733	0	0.1165	6.17	0	0
12	N 56º 37' 22''	E 23º 41' 52''	3	16.5	213.1	0	0.57	13.2	0.2173	0.797	1.04	0.1571	0	0.1147	5.95	0	0
13	N 56º 37' 48''	E 23º 42' 19''	1	53.1	136.4	0	4.92	67	0.3296	2.404	4.47	0.2216	0	0.1139	12.96	0	0.291
13	N 56º 37' 48''	E 23º 42' 19''	2	52.9	133.1	0	4.91	66.6	0.3186	2.38	4.41	0.2205	0	0.1127	12.87	0	0.286
13	N 56º 37' 48''	E 23º 42' 19''	3	55.5	144	0	5.03	70.2	0.3839	2.461	4.56	0.2914	0	0.1171	13.5	0	0.316
14	N 56º 37' 49''	E 23º 43' 34''	1	9.8	63.6	0	3.06	34.3	0.2332	1.719	7.59	0.193	0	0.122	4.68	0	0
14	N 56º 37' 49''	E 23º 43' 34''	2	9.8	63.4	0	3.04	34.1	0.2167	1.717	7.54	0.1678	0	0.1219	4.59	0	0
14	N 56º 37' 49''	E 23º 43' 34''	3	10	67.8	0	3.2	34.5	0.2576	1.744	7.69	0.2229	0	0.1252	4.83	0	0
15	N 56º 38' 7''	E 23º 43' 39''	1	25.9	106.2	0	1.75	43.3	0.1579	1.056	2.46	0.2651	0	0.1156	7.75	0	0.245
15	N 56º 38' 7''	E 23º 43' 39''	2	25.2	92.1	0	1.63	42.2	0.1549	1.037	2.42	0.2488	0	0.1141	7.68	0	0.236
15	N 56º 38' 7''	E 23º 43' 39''	3	27.6	134.7	0	2	44.8	0.1649	1.102	2.55	0.3306	0	0.1214	7.92	0	0.259
16	N 56º 38' 25''	E 23º 43' 53''	1	6.5	48.1	0	1.7	71.6	0.1794	0.466	3.02	0.1173	0	0.1195	3.46	0	0
16	N 56º 38' 25''	E 23º 43' 53''	2	6.2	42.6	0	1.6	68.1	0.169	0.448	2.85	0.1004	0	0.1151	3.18	0	0
16	N 56º 38' 25''	E 23º 43' 53''	3	6.2	43.6	0	1.65	69.1	0.1713	0.449	2.89	0.1028	0	0.1163	3.25	0	0
17	N 56º 38' 20''	E 23º 43' 14''	1	19.7	33.8	0.0202	10.46	88.9	0.2987	2.954	20.66	0.2937	0	0.1417	4.73	0	0.697
17	N 56º 38' 20''	E 23º 43' 14''	2	23.5	44.9	0.0652	10.81	94.2	0.3472	3.116	21.18	0.3508	0	0.145	4.85	0	0.708
17	N 56º 38' 20''	E 23º 43' 14''	3	20	39	0.0305	10.57	89.1	0.3162	2.992	20.8	0.3179	0	0.1418	4.74	0	0.702
18	N 56º 38' 10''	E 23º 42' 28''	1	28	77.2	0	4.1	58.5	0.2393	2.065	9.97	0.4676	0	0.1213	7.01	0	0.346
18	N 56º 38' 10''	E 23º 42' 28''	2	28.2	77.9	0	4.11	59.4	0.2665	2.071	9.99	0.5226	0	0.1251	7.03	0	0.352
18	N 56º 38' 10''	E 23º 42' 28''	3	31.4	88	0.1672	4.13	74.5	0.315	2.09	10.58	0.5925	0	0.1306	7.15	0	0.367
19	N 56º 38' 0''	E 23º 42' 16''	1	37.8	142.7	0	6.68	100.3	0.2689	1.352	8.84	0.2536	0	0.1298	12.64	0	0.041
19	N 56º 38' 0''	E 23º 42' 16''	2	38.1	148.5	0	6.69	118.3	0.2895	1.373	8.98	0.2661	0	0.1365	12.85	0	0.062
19	N 56º 38' 0''	E 23º 42' 16''	3	37.6	142.2	0	6.68	92.4	0.2671	1.352	8.81	0.2526	0	0.1261	12.59	0	0.039
20	N 56º 37' 37''	E 23º 41' 8''	1	8.3	15.7	0	2.6	37.2	0.1728	0.787	4.25	0.1711	0	0.1227	1.94	0	0
20	N 56º 37' 37''	E 23º 41' 8''	2	8.5	18.8	0	2.62	37.3	0.1744	0.79	4.29	0.1725	0	0.1227	1.96	0	0
20	N 56º 37' 37''	E 23º 41' 8''	3	9.4	23.2	0	2.69	37.4	0.1773	0.815	4.6	0.1814	0	0.1244	1.97	0	0
21	N 56º 36' 54''	E 23º 41' 9''	1	335.2	570.2	0.4298	19.43	391.9	0.5328	1.642	5.23	0.4698	0	0.1223	13.48	0	0.802
21	N 56º 36' 54''	E 23º 41' 9''	2	345.4	648.5	0.4901	19.63	410.4	0.5953	1.71	5.27	0.5543	0	0.1441	13.64	0	0.817
21	N 56º 36' 54''	E 23º 41' 9''	3	339	576.7	0.4478	19.47	399.1	0.5444	1.672	5.25	0.5104	0	0.1286	13.51	0	0.805
22	N 56º 36' 6''	E 23º 40' 48''	1	18.1	132.3	0	2.12	37	0.1935	0.723	3.34	0.1676	0	0.1115	4.16	0	0
22	N 56º 36' 6''	E 23º 40' 48''	2	18.1	132	0	2.08	36.4	0.1876	0.711	3.25	0.1667	0	0.1101	4.13	0	0
22	N 56º 36' 6''	E 23º 40' 48''	3	20	144.4	0	2.18	38.9	0.2186	0.742	3.48	0.1948	0	0.1168	4.24	0	0
23	N 56º 35' 59''	E 23º 41' 25''	1	228.2	372.5	0.2164	8.38	247.8	0.3878	1.005	2.49	0.4107	0	0.1128	7.91	0	0.861
23	N 56º 35' 59''	E 23º 41' 25''	2	229.4	374.6	0.218	8.47	249.1	0.3936	1.005	2.57	0.4277	0	0.1135	7.93	0	0.861
23	N 56º 35' 59''	E 23º 41' 25''	3	235.2	394.7	0.2245	8.75	252.3	0.4257	1.093	2.74	0.4696	0	0.1189	8.06	0	0.87
24	N 56º 38' 4''	E 23º 41' 54''	1	6.7	19.8	0	9	12.5	0.1436	0.159	5.46	0.1556	0	0.1287	2.36	0	0
24	N 56º 38' 4''	E 23º 41' 54''	2	6.6	18.5	0	8.92	11.5	0.1396	0.139	5.37	0.1515	0	0.1247	2.36	0	0
24	N 56º 38' 4''	E 23º 41' 54''	3	6.9	21.3	0	9.24	13.8	0.1482	0.18	5.56	0.165	0	0.133	2.4	0	0
25	N 56º 38' 16''	E 23º 41' 20''	1	124.3	339.7	0.1468	6.89	150.5	0.7456	0.836	2.53	0.4021	0	0.1119	9.26	0	0.578
25	N 56º 38' 16''	E 23º 41' 20''	2	123.2	339.5	0.1112	6.88	147.6	0.7252	0.819	2.5	0.3976	0	0.1112	9.2	0	0.569
25	N 56º 38' 16''	E 23º 41' 20''	3	130.3	345.9	0.2003	6.94	155.5	0.7679	0.885	2.67	0.5007	0	0.1205	9.81	0	0.596
26	N 56º 38' 35''	E 23º 40' 37''	1	39.8	539.4	0	7.73	92.7	0.2902	1.133	4	0.2	0	0.3462	23.57	0	0.018
26	N 56º 38' 35''	E 23º 40' 37''	2	39.2	518.1	0	7.66	86.6	0.2674	1.094	3.89	0.177	0	0.3334	23.31	0	0.013
26	N 56º 38' 35''	E 23º 40' 37''	3	39	515.6	0	7.6	81.7	0.2635	1.089	3.89	0.1682	0	0.3325	23.29	0	0.012
27	N 56º 38' 12''	E 23º 40' 38''	1	71.4	700.9	0.0315	2.88	96.6	0.3944	1.861	3.59	0.2127	0	0.1261	19.83	0	0
27	N 56º 38' 12''	E 23º 40' 38''	2	72.1	702	0.0329	2.91	99.3	0.3961	1.873	3.73	0.2138	0.00142	0.1275	19.97	0	0
27	N 56º 38' 12''	E 23º 40' 38''	3	73	706.7	0.0552	2.94	106.7	0.4151	1.894	3.89	0.2229	0.03682	0.1394	20.31	0	0
28	N 56º 38' 36''	E 23º 41' 25''	1	4.5	7.9	0	6.17	8.9	0.1181	0.013	7.03	0.1882	0	0.147	1.47	0	0
28	N 56º 38' 36''	E 23º 41' 25''	2	4.2	6.9	0	5.86	7.3	0.1068	0	6.76	0.1373	0	0.131	1.41	0	0
28	N 56º 38' 36''	E 23º 41' 25''	3	4.2	7.3	0	5.91	7.4	0.1075	0	6.79	0.1426	0	0.1374	1.41	0	0
29	N 56º 39' 22''	E 23º 40' 8''	1	14.5	20	0	9.82	37.7	0.1857	0.282	6.37	0.1197	0	0.1214	3.07	0	0
29	N 56º 39' 22''	E 23º 40' 8''	2	15	21.2	0	9.83	37.9	0.1872	0.289	6.41	0.1267	0	0.1262	3.1	0	0
29	N 56º 39' 22''	E 23º 40' 8''	3	17.1	22.5	0	10.09	38.2	0.212	0.315	6.54	0.1452	0	0.1315	3.23	0	0
30	N 56º 39' 43''	E 23º 39' 55''	1	27.6	83.8	0	4.41	33.1	0.1248	0.657	2.7	0.2236	0	0.1175	5.59	0	0.152
30	N 56º 39' 43''	E 23º 39' 55''	2	30.8	88.1	0	4.45	34.5	0.132	0.661	2.7	0.2513	0	0.1176	5.6	0	0.163
30	N 56º 39' 43''	E 23º 39' 55''	3	34.7	93.9	0	4.51	55	0.1436	0.686	2.75	0.2951	0	0.1258	5.9	0	0.176
31	N 56º 40' 9''	E 23º 39' 35''	1	52	618	0.0175	23.64	190.7	0.2905	1.949	10.84	0.3204	0	0.1175	14.38	0	0.325
31	N 56º 40' 9''	E 23º 39' 35''	2	53.2	618.5	0.0183	23.66	190.9	0.293	1.96	10.87	0.3364	0	0.1202	14.4	0	0.328
31	N 56º 40' 9''	E 23º 39' 35''	3	56	632	0.021	23.88	210.4	0.313	2.008	11.33	0.378	0	0.1258	14.87	0	0.343
32	N 56º 40' 32''	E 23º 39' 25''	1	62.3	130.4	0	2.44	68	0.213	0.273	1.1	0.2399	0	0.1195	6.28	0	0
32	N 56º 40' 32''	E 23º 39' 25''	2	53.6	124.8	0	2.38	61.9	0.1824	0.252	0.94	0.2051	0	0.1141	6.14	0	0
32	N 56º 40' 32''	E 23º 39' 25''	3	51.4	119.9	0	2.36	60.6	0.1817	0.245	0.93	0.1912	0	0.1122	6.02	0	0
33	N 56º 40' 4''	E 23º 38' 48''	1	19.6	111.6	0	3.72	59.7	0.1589	0.427	1.64	0.2004	0	0.117	5.27	0	0
33	N 56º 40' 4''	E 23º 38' 48''	2	18.7	110.7	0	3.62	57.4	0.1536	0.418	1.6	0.1945	0	0.1144	5.26	0	0
33	N 56º 40' 4''	E 23º 38' 48''	3	21.2	113	0	3.86	63	0.1943	0.449	1.72	0.2366	0	0.1211	5.43	0	0
34	N 56º 40' 5''	E 23º 38' 11''	1	70.1	473.2	0.0576	7.52	98.2	0.3165	0.895	2.13	0.7243	0	0.1173	9.79	0	0.29
34	N 56º 40' 5''	E 23º 38' 11''	2	74.7	495.8	0.0908	7.55	101.4	0.3364	0.988	2.4	0.8102	0	0.1313	9.88	0	0.313
34	N 56º 40' 5''	E 23º 38' 11''	3	67.4	463.3	0.0435	7.52	96.8	0.306	0.895	2.1	0.7104	0	0.1148	9.7	0	0.285
35	N 56º 39' 9''	E 23º 38' 35''	1	19.7	102.5	0.3535	5.91	76.2	0.4434	6.484	18.26	0.2002	1.01864	0.1262	21.13	0	0.158
35	N 56º 39' 9''	E 23º 38' 35''	2	20.1	104.8	0.376	5.96	78.8	0.4873	6.667	18.91	0.2511	1.17544	0.1296	21.94	0	0.18
35	N 56º 39' 9''	E 23º 38' 35''	3	19.8	102.7	0.3542	5.92	76.5	0.4574	6.542	18.44	0.2169	1.02132	0.1269	21.5	0	0.162
36	N 56º 39' 2''	E 23º 39' 4''	1	390.2	1695.7	3.1579	53.5	346.5	0.5817	4.104	17.9	0.3744	0	0.1565	17.89	0	4.263
36	N 56º 39' 2''	E 23º 39' 4''	2	401.3	1751.2	3.296	54.26	362.1	0.6345	4.243	18.65	0.4993	0	0.1649	18	0	4.299
36	N 56º 39' 2''	E 23º 39' 4''	3	395	1710.2	3.2254	53.83	350.3	0.598	4.161	17.93	0.3813	0	0.1568	17.94	0	4.276
37	N 56º 38' 45''	E 23º 40' 1''	1	170.1	1624.4	0.4673	94.66	485.1	0.7013	3.849	23	0.4334	0	0.147	31.13	0	2.046
37	N 56º 38' 45''	E 23º 40' 1''	2	177.8	1670.9	0.5072	102.35	494	0.7341	3.902	23.33	0.4852	0	0.158	31.5	0	2.056
37	N 56º 38' 45''	E 23º 40' 1''	3	172.1	1635.7	0.4823	97.47	485.5	0.7152	3.864	23.11	0.4414	0	0.1512	31.16	0	2.051
38	N 56º 38' 0''	E 23º 42' 16''	1	1147.5	2523.4	3.6094	94.61	1834.2	4.1525	8.053	21.6	1.8514	0	0.1455	40.46	0	6.585
38	N 56º 38' 0''	E 23º 42' 16''	2	1228.3	2564.3	3.6712	100.47	1897.7	4.2695	8.277	22	2.0039	0	0.1615	40.7	0	6.709
38	N 56º 38' 0''	E 23º 42' 16''	3	1175.1	2538.9	3.6336	95.81	1859.4	4.2071	8.128	21.78	1.8926	0	0.147	40.49	0	6.641
39	N 56º 39' 9''	E 23º 41' 51''	1	17	83.1	0	8.9	25.4	0.2683	1.188	10.46	0.182	0	0.1266	6.29	0	0
39	N 56º 39' 9''	E 23º 41' 51''	2	17	71.4	0	8.83	25	0.2509	1.187	10.44	0.1789	0	0.1257	6.25	0	0
39	N 56º 39' 9''	E 23º 41' 51''	3	17.2	100.8	0	9.1	26.7	0.3001	1.224	10.53	0.2005	0	0.1359	6.33	0	0
40	N 56º 39' 21''	E 23º 41' 54''	1	30.4	663.7	0.072	6.19	78	0.3353	2.731	9.03	0.2497	0	0.1173	14.76	0	0.195
40	N 56º 39' 21''	E 23º 41' 54''	2	31.1	672.3	0.0763	6.2	78.5	0.3374	2.732	9.06	0.2586	0	0.1191	14.78	0	0.196
40	N 56º 39' 21''	E 23º 41' 54''	3	32.3	701.2	0.086	6.28	80.4	0.3432	2.855	9.22	0.2802	0	0.124	15.27	0	0.207
41	N 56º 39' 29''	E 23º 40' 58''	1	108.5	200.3	0.0856	8.72	180.2	0.3135	1.974	2.56	0.355	0	0.1175	11.1	0	1.512
41	N 56º 39' 29''	E 23º 40' 58''	2	103.3	176.5	0.0579	8.42	168.7	0.2579	1.917	2.27	0.3282	0	0.1148	11	0	1.453
41	N 56º 39' 29''	E 23º 40' 58''	3	102.8	157.8	0.046	8.3	165.3	0.2524	1.916	2.22	0.3209	0	0.1142	10.92	0	1.44
42	N 56º 39' 55''	E 23º 41' 59''	1	0.9	582.4	0	2.2	40.1	0.2269	1.925	6.93	0.1711	0	0.1223	7.84	0	0.109
42	N 56º 39' 55''	E 23º 41' 59''	2	38.7	615.5	0	2.4	42.4	0.2434	2.033	7.08	0.2106	0	0.1267	8.14	0	0.128
42	N 56º 39' 55''	E 23º 41' 59''	3	12.4	592.3	0	2.25	40.6	0.2299	1.965	6.93	0.1875	0	0.1241	7.98	0	0.113
43	N 56º 39' 41''	E 23º 42' 48''	1	27	275.9	0	6.69	68.6	0.2056	1.567	3.88	0.1661	0	0.1172	9.17	0	0.099
43	N 56º 39' 41''	E 23º 42' 48''	2	28.3	296.8	0.0052	6.77	75	0.2195	1.587	4.2	0.2403	0	0.1232	9.56	0	0.127
43	N 56º 39' 41''	E 23º 42' 48''	3	27.1	277.7	0	6.7	69.8	0.2124	1.576	4.01	0.1678	0	0.1183	9.34	0	0.103
44	N 56º 39' 22''	E23º 43' 9''	1	68.9	987.7	0.169	13.38	178.6	0.3474	3.253	13.17	0.2199	0	0.1252	20.23	0	0.981
44	N 56º 39' 22''	E23º 43' 9''	2	69	998.7	0.1751	13.56	179.3	0.3614	3.309	13.46	0.2298	0	0.13	20.26	0	0.983
44	N 56º 39' 22''	E23º 43' 9''	3	70.4	1016.1	0.1892	14.08	184.4	0.3797	3.397	13.76	0.2404	0	0.1354	20.76	0	0.995
45	N 56º 39' 5''	E 23º 42' 25''	1	48.4	964.2	0.4293	3.68	94.8	0.4817	4.982	10.71	0.3002	0	0.1189	22.02	0	0.071
45	N 56º 39' 5''	E 23º 42' 25''	2	55.6	1026.6	0.5085	4.08	112.3	0.5308	5.037	10.99	0.378	0	0.135	22.56	0	0.104
45	N 56º 39' 5''	E 23º 42' 25''	3	51.4	967	0.4583	3.76	102.7	0.506	5.001	10.76	0.3324	0	0.122	22.28	0	0.074
46	N 56º 38' 59''	E 23º 42' 41''	1	29	1821	0.0527	7.39	69.6	0.2988	3.004	10.5	0.4032	0.05582	0.1317	13.55	0	2.168
46	N 56º 38' 59''	E 23º 42' 41''	2	30.8	1866.5	0.0759	7.6	70.2	0.3156	3.03	10.78	0.5005	0.13068	0.1391	13.78	0	2.247
46	N 56º 38' 59''	E 23º 42' 41''	3	28.9	1803.7	0.05	7.33	69.2	0.2862	2.995	10.49	0.3664	0.05095	0.1254	13.43	0	2.136
47	N 56º 38' 36''	E 23º 42' 45''	1	33.2	116.7	0.0375	4.42	77.4	0.3095	3.556	11.42	0.3066	0	0.1201	10.78	0	0.145
47	N 56º 38' 36''	E 23º 42' 45''	2	34.9	123.6	0.0572	4.46	82.4	0.3415	3.596	11.81	0.3581	0	0.1261	11.21	0	0.166
47	N 56º 38' 36''	E 23º 42' 45''	3	33.6	118.4	0.047	4.43	79.9	0.3197	3.57	11.6	0.3249	0	0.1206	10.8	0	0.154
48	N 56º 39' 12''	E 23º 43' 51''	1	66.2	124.3	0.0271	10.09	89.6	0.2221	0.873	2.77	0.3426	0	0.1232	4.27	0	0.342
48	N 56º 39' 12''	E 23º 43' 51''	2	63.9	120.2	0	9.95	89.4	0.2025	0.842	2.62	0.3088	0	0.1189	4.12	0	0.321
48	N 56º 39' 12''	E 23º 43' 51''	3	62.1	116.8	0	9.93	89.3	0.2001	0.831	2.54	0.275	0	0.1172	4.09	0	0.314
49	N 56º 39' 22''	E 23º 44' 24''	1	104.3	178.2	0.2647	12.47	223.6	0.3324	2.403	7.82	0.4165	0	0.1215	10.32	0	0.568
49	N 56º 39' 22''	E 23º 44' 24''	2	106.5	185.2	0.2726	12.91	232.3	0.3678	2.473	8.01	0.4683	0	0.1275	10.4	0	0.593
49	N 56º 39' 22''	E 23º 44' 24''	3	104.8	180.9	0.2648	12.64	227.4	0.3382	2.435	7.87	0.4236	0	0.1239	10.35	0	0.574
50	N 56º 39' 1''	E 23º 45' 48''	1	46.2	644.1	0.1706	6.76	93	0.3551	2.717	8.52	0.3585	0	0.1221	13.46	0	0.156
50	N 56º 39' 1''	E 23º 45' 48''	2	49.9	653.3	0.2247	6.92	96.5	0.3749	2.762	8.89	0.3803	0	0.1347	13.98	0	0.186
50	N 56º 39' 1''	E 23º 45' 48''	3	46.3	646.1	0.183	6.78	94.2	0.3569	2.735	8.68	0.3647	0	0.123	13.5	0	0.166
51	N 56º 39' 7''	E 23º 47' 31''	1	47.7	233.7	0.0333	3.69	84.8	0.2305	0.903	6.62	0.2403	0	0.1233	9.31	0	0.215
51	N 56º 39' 7''	E 23º 47' 31''	2	39.2	219.8	0	3.65	77.9	0.1998	0.839	6.22	0.2132	0	0.12	9.21	0	0.195
51	N 56º 39' 7''	E 23º 47' 31''	3	39.3	222.7	0	3.65	79.5	0.2107	0.842	6.38	0.2244	0	0.1211	9.23	0	0.201
52	N 56º 39' 2''	E 23º 46' 18''	1	174.3	63.8	0.1213	17.46	133.4	0.2108	0.882	4.32	0.2324	0	0.1184	4.88	0	0.852
52	N 56º 39' 2''	E 23º 46' 18''	2	176.1	73	0.214	17.5	134.2	0.2612	0.912	4.65	0.2458	0	0.148	5.05	0	0.865
52	N 56º 39' 2''	E 23º 46' 18''	3	174.8	67.1	0.1366	17.48	133.5	0.2304	0.895	4.47	0.2334	0	0.1221	4.96	0	0.856
53	N 56º 39' 12''	E 23º 45' 29''	1	19.7	78.4	0	1.73	40.8	0.1262	0.892	3.2	0.2223	0	0.1183	7.03	0	0.002
53	N 56º 39' 12''	E 23º 45' 29''	2	21.6	81	0	1.78	41.4	0.1702	0.976	3.38	0.229	0	0.1211	7.12	0	0.016
53	N 56º 39' 12''	E 23º 45' 29''	3	19.9	79	0	1.75	41.1	0.1479	0.931	3.26	0.2226	0	0.1185	7.03	0	0.006
54	N 56º 40' 1''	E 23º 46' 16''	1	6.4	21.1	0	7.77	12.6	0.1928	0.627	11.11	0.1419	0	0.1233	3.7	0	0
54	N 56º 40' 1''	E 23º 46' 16''	2	6.6	24.9	0	7.81	12.8	0.1972	0.658	11.39	0.1433	0	0.1258	3.73	0	0
54	N 56º 40' 1''	E 23º 46' 16''	3	6.9	31.9	0	8.18	13	0.2185	0.73	11.81	0.1589	0	0.1403	3.91	0	0
55	N 56º 40' 13''	E 23º 45' 44''	1	20.7	85.3	0.0099	1.49	27.9	0.2029	1.688	16.41	0.1903	0	0.1133	8.65	0	0
55	N 56º 40' 13''	E 23º 45' 44''	2	23.2	92.4	0.024	1.6	29	0.2433	1.776	17.2	0.1981	0	0.1193	8.86	0	0
55	N 56º 40' 13''	E 23º 45' 44''	3	20.9	86.9	0.0156	1.54	28.4	0.2063	1.728	16.44	0.1942	0	0.1136	8.74	0	0
56	N 56º 40' 14''	E23º 44' 32''	1	20.9	39.8	0	1.53	43.7	0.112	0.512	3.04	0.3734	0	0.1165	3.16	0	0.064
56	N 56º 40' 14''	E23º 44' 32''	2	21.5	43.3	0	1.56	44	0.1249	0.558	3.17	0.5227	0	0.1181	3.34	0	0.077
56	N 56º 40' 14''	E23º 44' 32''	3	21.1	39.9	0	1.54	43.7	0.1139	0.531	3.05	0.4077	0	0.1169	3.23	0	0.067
57	N 56º 40' 42''	E 23º 43' 24''	1	47.2	272.7	0.0131	18.86	102.5	0.4342	3.47	6.47	0.3381	0	0.1185	26.99	0	0.008
57	N 56º 40' 42''	E 23º 43' 24''	2	45.4	268.8	0.0014	18.86	100.3	0.4252	3.436	6.39	0.3211	0	0.1172	26.9	0	0.007
57	N 56º 40' 42''	E 23º 43' 24''	3	49.8	278.6	0.0253	19.24	107.4	0.4804	3.563	6.69	0.4178	0	0.1222	27.44	0	0.012
58	N 56º 41' 9''	E 23º 43' 13''	1	23.7	94.3	0	3.19	61.6	0.2174	1.565	5.83	0.2103	0	0.1203	9.47	0	0
58	N 56º 41' 9''	E 23º 43' 13''	2	21.5	89.4	0	3.07	57	0.2087	1.546	5.75	0.184	0	0.1138	9.27	0	0
58	N 56º 41' 9''	E 23º 43' 13''	3	19.3	88.2	0	3.03	56.8	0.206	1.533	5.74	0.1691	0	0.1114	9.23	0	0
59	N 56º 39' 43''	E 23º 44' 57''	1	50.6	117.3	0.0799	3.76	131.3	0.2807	2.991	8.73	0.3412	0	0.1228	7.61	0	0.121
59	N 56º 39' 43''	E 23º 44' 57''	2	53.9	136.5	0.0974	3.83	138.5	0.2926	3.057	8.8	0.3826	0	0.1239	7.78	0	0.139
59	N 56º 39' 43''	E 23º 44' 57''	3	50.5	114.2	0.0768	3.73	127	0.2795	2.953	8.72	0.3316	0	0.1222	7.57	0	0.116
60	N 56º 36' 33''	E 23º 46' 48''	1	9.7	83.7	0	11.37	16.1	0.158	0.891	5.24	0.1543	0	0.1139	3.38	0	0
60	N 56º 36' 33''	E 23º 46' 48''	2	10.9	87.4	0	11.58	16.8	0.1732	0.963	5.56	0.1712	0	0.1197	3.41	0	0
60	N 56º 36' 33''	E 23º 46' 48''	3	10.1	84.4	0	11.46	16.3	0.1615	0.896	5.37	0.1567	0	0.1155	3.39	0	0
